# Supplementary material for: Intramolecular Spodium Bonds in Zn(II) Complexes: Insights from Theory and Experiment
Source: Int J Mol Sci. 2020 Sep 25;21(19):7091. doi: 10.3390/ijms21197091 (PMC7582961; doi:10.3390/ijms21197091)
Supplement: Supplementary file 1 [file ijms-21-07091-s001.zip]

Archive with 4 entries (4 files):
- .DS_Store
- checkcif.pdf
- CIF.cif
- Supplementary Information.pdf
